# Supplementary material for: Enzymatic Interesterification of Cold-Pressed Maqui (Aristotelia chilensis (Mol.) Stuntz) Seed Oil and Belly Oil from Rainbow Trout (Oncorhynchus mykiss) Through Supercritical CO2
Source: Mar Drugs. 2024 Dec 4;22(12):547. doi: 10.3390/md22120547 (PMC11678877; doi:10.3390/md22120547)
Supplement: Supplementary file 1 [file marinedrugs-22-00547-s001.zip]

Archive with 1 entries (1 files):
- marinedrugs-3229279-supplementary.pdf
